# Supplementary material for: Energy Transfer-Based Recognition of Membrane Cholesterol by Controlling Intradistance of Linker
Source: Sensors (Basel). 2024 Apr 5;24(7):2315. doi: 10.3390/s24072315 (PMC11014005; doi:10.3390/s24072315)
Supplement: Supplementary file 1 [file sensors-24-02315-s001.zip]

Archive with 2 entries (2 files):
- sensors-2928842-supplementary.pdf
- sensors-2928842-Video S1.mp4
